# Supplementary material for: Machine learning-based risk prediction model for sepsis development in patients with multidrug-resistant Pseudomonas aeruginosa infections: a multicenter retrospective cohort study
Source: Front Cell Infect Microbiol. 2026 Apr 10;16:1792743. doi: 10.3389/fcimb.2026.1792743 (PMC13105939; doi:10.3389/fcimb.2026.1792743)
Supplement: Supplementary file 2 [file Table1.xlsx]

## Sheet: 变量描述
	Supplementary Table S1. Description of the study variables.
	SN	Predictors	Description	Types	Values
	1	Age	Age of the patient (years)	Continuous	8-99
	2	Gender	Sex of the patient	Categorical	0 Female 1 Male
	3	WBC count	White Blood Cell count	Continuous	0.30-44.93
	4	HGB	Hemoglobin	Continuous	40.00-183.00
	5	RBC count	Red Blood Cell count	Continuous	1.27-6.60
	6	HCT	Hematocrit	Continuous	12.90-55.40
	7	RDW-SD	Red Cell Distribution Width - Standard Deviation	Continuous	35.00-84.50
	8	RDW-CV	Red Cell Distribution Width - Coefficient of Variation	Continuous	11.40-27.40
	9	MCV	Mean Corpuscular Volume	Continuous	66.60-117.30
	10	MCHC	Mean Corpuscular Hemoglobin Concentration	Continuous	267.00-398.00
	11	MCH	Mean Corpuscular Hemoglobin	Continuous	19.30-41.1
	12	PLT count	Platelet count	Continuous	13.00-1569.00
	13	PDW	Platelet Distribution Width	Continuous	5.40-27.30
	14	MPV	Mean Platelet Volume	Continuous	6.90-16.80
	15	Neutrophils percentage	Percentage of neutrophils	Continuous	3.40-98.60
	16	Neutrophils count	Absolute number of neutrophils	Continuous	0.01-36.01
	17	Monocytes percentage	Percentage of monocytes	Continuous	0.10-26.70
	18	Monocytes count	Absolute number of monocytes	Continuous	0.01-3.43
	19	Lymphocytes percentage	Percentage of lymphocytes	Continuous	0.60-93.30
	20	Lymphocytes count	Absolute number of lymphocytes	Continuous	0.06-9.66
	21	Basophils percentage	Percentage of basophils	Continuous	0.00-1.90
	22	Basophils count	Absolute number of basophils	Continuous	0.00-0.36
	23	Eosinophils percentage	Percentage of eosinophils	Continuous	0.00-22.70
	24	Eosinophils count	Absolute number of eosinophils	Continuous	0.00-2.58
	25	hs-CRP	high-sensitivity C-Reactive Protein	Continuous	2.86-501.00
	26	NLR	Neutrophil-to-lymphocyte ratio	Continuous	0.04-158.44
	27	PLR	Platelet-to-lymphocyte ratio	Continuous	0.00-1263.33
	28	PCT	Procalcitonin	Continuous	0.01-1.25
	29	Urea	serum Urea	Continuous	1.00-48.12
	30	Creatinine	serum Creatinine	Continuous	8.80-932.00
	31	UA	Uric Acid	Continuous	27.00-917.00
	32	CYSC	Cystatin C	Continuous	0.39-9.29
	33	Serum CO2	Serum CO2	Continuous	8.40-45.60
	34	TBIL	Total Bilirubin	Continuous	1.60-503.90
	35	DBIL	Direct Bilirubin	Continuous	0.80-474.00
	36	AST	Aspartate Aminotransferase	Continuous	5.10-1235.60
	37	ALT	Alanine Aminotransferase	Continuous	1.20-1014.80
	38	TP	Total Protein	Continuous	32.10-86.50
	39	ALB	Albumin	Continuous	11.20-55.70
	40	AFU	Alpha-L-Fucosidase	Continuous	4.00-77.90
	41	CHE	Cholinesterase	Continuous	669.00-12057.00
	42	PA	Prealbumin	Continuous	11.70-565.5
	43	α-HBDH	Alpha-Hydroxybutyrate Dehydrogenase	Continuous	73.00-1775.00
	44	LDH	Lactate Dehydrogenase	Continuous	91.00-3164.00
	45	ALP	Alkaline Phosphatase	Continuous	16.00-1528.00
	46	γ-GGT	Gamma-Glutamyl Transferase	Continuous	2.00-1647.00
	47	ADA	Adenosine Deaminase	Continuous	0.20-346.90
	48	SO2	Oxygen Saturation	Continuous	17.40-101.00
	49	pH	Potential of Hydrogen	Continuous	6.94-7.62
	50	HCO3-	Bicarbonate	Continuous	4.00-50.90
	51	BE	Base Excess	Continuous	-26.40-26.2
	52	PO2	Partial Pressure of Oxygen	Continuous	14.80-259.00
	53	PCO2	Partial Pressure of Carbon Dioxide	Continuous	11.80-134.00
	54	AG	Anion Gap	Continuous	1.00-32.40
	55	Lac	Serum lactate	Continuous	0.00-20.00
	56	TG	Triglycerides	Continuous	0.03-17.96
	57	CHOL	Cholesterol	Continuous	0.81-10.66
	58	LDL	Low-density lipoprotein	Continuous	0.05-5.54
	59	HDL	High-density lipoprotein	Continuous	0.13-3.67
	60	TT	Thrombin Time	Continuous	9.90-240.00
	61	PT	Prothrombin Time	Continuous	9.50-39.60
	62	INR	International normalized ratio	Continuous	0.81-4.09
	63	APTT	Activated partial thromboplastin time	Continuous	19.40-180.00
	64	D-dimer	D-dimer	Continuous	0.10-40.00
	65	Fibrinogen	Fibrinogen	Continuous	0.60-11.33
	66	Phosphate	serum Phosphorus	Continuous	0.11-3.46
	67	Sodium	serum Sodium	Continuous	115.10-168.30
	68	Magnesium	serum Magnesium	Continuous	0.36-1.74
	69	Potassium	serum Potassium	Continuous	1.97-6.92
	70	Calcium	serum Calcium	Continuous	1.50-3.42
	71	CK	Creatine Kinase	Continuous	4.00-22621.00
	72	Endotracheal intubation	Insertion of a tube into the trachea	Categorical	0 No insertion of a tube into the trachea 1 Insertion of a tube into the trachea
	73	Mechanical ventilation	Implementation of mechanical ventilation	Categorical	0 No implementation of mechanical ventilation 1 Implementation of mechanical ventilation
	74	Ventilator weaning failure	Difficult to wean from mechanical ventilation	Categorical	0 Able to wean from mechanical ventilation 1 Difficult to wean from mechanical ventilation
	75	Vasoactive medications	Administration of vasoactive drugs	Categorical	0 No requirement for vasoactive agents 1 Administration of vasoactive drugs
	76	CRRT use	Continuous Renal Replacement Therapy	Categorical	0 Absence of CRRT requirement 1 Continuous renal replacement therapy
	77	ECMO use	Extracorporeal Membrane Oxygenation	Categorical	0 No initiation of ECMO support 1 Initiation of ECMO support
	78	Anticoagulant use	Administration of anticoagulants	Categorical	0 Absence of anticoagulation therapy 1 Administration of anticoagulants
	79	Prior antibiotic exposure	Presence of prior antibiotic exposure	Categorical	0 No presence of prior antibiotic exposure 1 Presence of prior antibiotic exposure
	80	Immunosuppression	Presence of immunosuppression	Categorical	0 No presence of immunosuppression 1 Presence of immunosuppression
	81	Invasive catheters	Administration of invasive catheters	Categorical	0 No administration of invasive catheters 1 Administration of invasive catheters
	82	COPD	Chronic obstructive pulmonary disease	Categorical	0 No chronic obstructive pulmonary disease 1 Chronic obstructive pulmonary disease
	83	Hyperlipidemia	Presence of hyperlipidemia	Categorical	0 No presence of hyperlipidemia 1 Presence of hyperlipidemia
	84	Hyperlactatemia	Presence of hyperlactatemia	Categorical	0 No presence of hyperlactatemia 1 Presence of hyperlactatemia
	85	Hypertension	History of hypertension	Categorical	0 No history of hypertension 1 History of hypertension
	86	Diabetes mellitus	History of Diabetes mellitus	Categorical	0 No history of diabetes mellitus 1 History of diabetes mellitus
	87	Diabetes-related complications	Presence of diabetic complications	Categorical	0 No presence of diabetic complications 1 Presence of diabetic complications
	88	Coronary heart disease	History of coronary heart disease	Categorical	0 No history of coronary heart disease 1 History of coronary heart disease
	89	Atrial fibrillation	History of atrial fibrillation	Categorical	0 No history of atrial fibrillation 1 History of atrial fibrillation
	90	CKD	History of chronic kidney disease	Categorical	0 No history of chronic kidney disease 1 History of chronic kidney disease
	91	Heart failure	Presence of heart failure	Categorical	0 No presence of heart failure 1 Presence of heart failure
	92	Anemia	Presence of anemia	Categorical	0 No presence of anemia 1 Presence of anemia
	93	Liver abscess	Presence of liver abscess	Categorical	0 No presence of liver abscess 1 Presence of liver abscess
	94	Cholecystitis	Gallbladder inflammation	Categorical	0 No presence of gallbladder inflammation 1 Presence of gallbladder inflammation
	95	Cholangitis	Bile duct inflammation	Categorical	0 No presence of bile duct inflammation 1 Presence of bile duct inflammation
	96	Intra-abdominal infection	Presence of intra-abdominal infection	Categorical	0 No presence of intra-abdominal infection 1 Presence of intra-abdominal infection
	97	Pneumonia	Presence of pneumonia	Categorical	0 No presence of pneumonia 1 Presence of pneumonia
	98	Urinary tract infection	Presence of urinary tract infection	Categorical	0 No presence of urinary tract infection 1 Presence of urinary tract infection
	99	Intracranial infection	Presence of intracranial infection	Categorical	0 No presence of intracranial infection 1 Presence of intracranial infection
	100	Acute liver injury	Presence of acute liver injury	Categorical	0 No presence of acute liver injury 1 Presence of acute liver injury
	101	Acute kidney injury	Presence of acute kidney injury	Categorical	0 No presence of acute kidney injury 1 Presence of acute kidney injury
	102	Skull and brain injury	Presence of skull and brain injury	Categorical	0 No presence of skull and brain injury 1 Presence of skull and brain injury
	103	MODS	Presence of multiple organ dysfunction syndrome	Categorical	0 Absence of Multiple organ dysfunction syndrome 1 Occurrence of Multiple organ dysfunction syndrome
	104	Stroke	Presence of stroke	Categorical	0 Absence of stroke 1 Occurrence of stroke
	105	Cardiac arrest	Presence of cardiac arrest	Categorical	0 Absence of cardiac arrest 1 Occurrence of cardiac arrest
	106	Altered mental status	Presence of altered mental status	Categorical	0 Absence of altered mental status 1 Occurrence of altered mental status
	107	Metabolic encephalopathy	Presence of metabolic encephalopathy	Categorical	0 Absence of metabolic encephalopathy 1 Occurrence of metabolic encephalopathy
	108	Hepatic encephalopathy	Presence of hepatic encephalopathy	Categorical	0 Absence of hepatic encephalopathy 1 Occurrence of hepatic encephalopathy
	109	Ventricular fibrillation	Presence of ventricular fibrillation	Categorical	0 Absence of ventricular fibrillation 1 Occurrence of ventricular fibrillation
	110	Coagulopathy	Presence of coagulopathy	Categorical	0 Absence of coagulopathy 1 Occurrence of coagulopathy
	111	DIC	Disseminated intravascular coagulation	Categorical	0 Absence of disseminated intravascular coagulation 1 Occurrence of disseminated intravascular coagulation
	112	ARDS	Acute respiratory distress syndrome	Categorical	0 Absence of acute respiratory distress syndrome 1 Occurrence of acute respiratory distress syndrome
