# Supplementary material for: Machine learning-based risk prediction model for sepsis development in patients with multidrug-resistant Pseudomonas aeruginosa infections: a multicenter retrospective cohort study
Source: Front Cell Infect Microbiol. 2026 Apr 10;16:1792743. doi: 10.3389/fcimb.2026.1792743 (PMC13105939; doi:10.3389/fcimb.2026.1792743)
Supplement: Supplementary file 3 [file Table2.xlsx]

## Sheet: Table S1
	Supplementary Table S2 List of Abbreviations and Their Full Forms.
	Abbreviation	Full Form
	MDR-PA	Multidrug-resistant Pseudomonas aeruginosa
	SHAP	SHapley Additive exPlanations
	ARDS	Acute Respiratory Distress Syndrome
	AUC	Area Under the Receiver Operating Characteristic Curve
	SOFA	Sequential Organ Failure Assessment
	qSOFA	Quick Sequential Organ Failure Assessment
	ML	Machine learning
	LASSO	Least Absolute Shrinkage and Selection Operator
	EMRs	Electronic medical records
	DT	Decision Tree
	RF	Random Forest
	XGBoost	eXtreme Gradient Boosting
	SVM	Support Vector Machine
	SVM-RFE	Support Vector Machine-Recursive Feature Elimination
	KNN	K-Nearest Neighbors
	LightGBM	Light Gradient Boosting Machine
	DCA	Decision Curve Analysis
	PPV	Positive Predictive Value
	NPV	Negative Predictive Value
	LR	Logistic Regression
	PCT	Procalcitonin
	RBC	Red Blood Cell
	HGB	Hemoglobin
	WBC	White Blood Cell
	HCT	Hematocrit
	RDW	Red Cell Distribution Width
	RDW-SD	Red Cell Distribution Width-Standard Deviation
	RDW-CV	Red Cell Distribution Width-Coefficient of Variation
	MCV	Mean Corpuscular Volume
	MCH	Mean Corpuscular Hemoglobin
	MCHC	Mean Corpuscular Hemoglobin Concentration
	PLT	Platelet Count
	PDW	Platelet Distribution Width
	MPV	Mean Platelet Volume
	hs-CRP	High-Sensitivity C-Reactive Protein
	NLR	Neutrophil-to-Lymphocyte Ratio
	PLR	Platelet-to-Lymphocyte Ratio
	PCT	Procalcitonin
	UA	Uric Acid
	CYSC	Cystatin C
	TBIL	Total Bilirubin
	DBIL	Direct Bilirubin
	AST	Aspartate Aminotransferase
	ALT	Alanine Aminotransferase
	TBA	Total Bile Acid
	ALP	Alkaline Phosphatase
	γ-GGT	Gamma-Glutamyl Transferase
	TP	Total Protein
	ALB	Albumin
	AFU	Alpha-L-Fucosidase
	ADA	Adenosine Deaminase
	pH	Potential of Hydrogen
	CHE	Cholinesterase
	PA	Prealbumin
	α-HBDH	Alpha-Hydroxybutyrate Dehydrogenase
	Lac	Lactate
	TG	Triglyceride
	CHOL	Cholesterol
	HDL	High-Density Lipoprotein
	LDL	Low-Density Lipoprotein
	CK	Creatine Kinase
	LDH	Lactate Dehydrogenase
	TT	Thrombin Time
	PT	Prothrombin Time
	INR	International Normalized Ratio
	APTT	Activated Partial Thromboplastin Time
	SO2	Oxygen Saturation
	PO2	Partial Pressure of Oxygen
	PCO2	Partial Pressure of Carbon Dioxide
	HCO3-	Bicarbonate
	AG	Anion Gap
	CRRT	Continuous Renal Replacement Therapy
	ECMO	Extracorporeal Membrane Oxygenation
	MODS	Multiple Organ Dysfunction Syndrome
	DIC	Disseminated Intravascular Coagulation
	BE	Base Excess
	CO2	Carbon dioxide
	OR	Odds Ratio
	CI	Confidence Interval
