# Supplementary material for: Machine learning-based risk prediction model for sepsis development in patients with multidrug-resistant Pseudomonas aeruginosa infections: a multicenter retrospective cohort study
Source: Front Cell Infect Microbiol. 2026 Apr 10;16:1792743. doi: 10.3389/fcimb.2026.1792743 (PMC13105939; doi:10.3389/fcimb.2026.1792743)
Supplement: Supplementary file 4 [file Table3.xlsx]

## Sheet: Sheet1
	Supplementary Table S3.Comparison of sepsis and Non-sepsis patient distribution in training set before and after SMOTE oversampling.
		Total Samples	Category	Sample Count(%)
	Original Training Set	827	sepsis	58 (7.01%)
			Non-sepsis	769 (92.99%)
	SMOTE Training Set	1523	sepsis	754 (49.51)
			Non-sepsis	769 (50.49)
