# Supplementary material for: Machine learning-based risk prediction model for sepsis development in patients with multidrug-resistant Pseudomonas aeruginosa infections: a multicenter retrospective cohort study
Source: Front Cell Infect Microbiol. 2026 Apr 10;16:1792743. doi: 10.3389/fcimb.2026.1792743 (PMC13105939; doi:10.3389/fcimb.2026.1792743)
Supplement: Supplementary file 5 [file Table4.xlsx]

## Sheet: 变量VIF数据
	Supplementary Table S4. Variance inflation factors (VIF) for the selected 6 features.
	Feature	VIF
	COPD	1.136
	RDW-SD	1.056
	Intra-abdominal infection	1.062
	Calcium level	1.075
	Prior antibiotic exposure	1.067
	Invasive catheters	1.071
