# Supplementary material for: Machine learning-based risk prediction model for sepsis development in patients with multidrug-resistant Pseudomonas aeruginosa infections: a multicenter retrospective cohort study
Source: Front Cell Infect Microbiol. 2026 Apr 10;16:1792743. doi: 10.3389/fcimb.2026.1792743 (PMC13105939; doi:10.3389/fcimb.2026.1792743)
Supplement: Supplementary file 6 [file Table5.xlsx]

## Sheet: Sheet1
	Supplementary Table S5.Optimal hyperparameters.
	Model	Best ROC(Training)	Best Parameters
	Logistic Regression	0.837	alpha=0.5; lambda=0.01 (Elastic Net mixing)
	Decision Tree	0.769	max_depth=5; cp=0.01
	Random Forest	1	mtry=Total_Features; nodesize=1; ntree=500 (Overfitting)
	XGBoost	0.86	nrounds=100; max_depth=3; eta=0.1; subsample=0.8
	SVM	0.494	sigma=0.001; C=0.01; kernel=linear (Underfitting)
	KNN	1	k=1; distance=euclidean (Severe Overfitting)
	LightGBM	0.901	num_leaves=31; learning_rate=0.05; feature_fraction=0.8
