# Supplementary material for: Machine learning-based risk prediction model for sepsis development in patients with multidrug-resistant Pseudomonas aeruginosa infections: a multicenter retrospective cohort study
Source: Front Cell Infect Microbiol. 2026 Apr 10;16:1792743. doi: 10.3389/fcimb.2026.1792743 (PMC13105939; doi:10.3389/fcimb.2026.1792743)
Supplement: Supplementary file 7 [file Table6.xlsx]

## Sheet: Sheet1
	Supplementary Table S6. Comparison of model performance using MICE imputation versus complete case analysis in internal test cohort.
	Model	AUC	Sensitivity	Specificity	PPV	NPV	Precision	Recall	F1 score	Balanced Accuracy	Brier score
	MICE	0.837	0.8	0.985	0.5	0.942	0.5	0.8	0.286	0.93	0.057
	Complete case	0.806	0.803	0.958	0.313	0.947	0.313	0.803	0.286	0.61	0.054
